# Supplementary material for: Efficacy and Safety of Rechallenge with BRAF/MEK Inhibitors in Advanced Melanoma Patients: A Systematic Review and Meta-Analysis
Source: Cancers (Basel). 2023 Jul 25;15(15):3754. doi: 10.3390/cancers15153754 (PMC10417341; doi:10.3390/cancers15153754)
Supplement: Supplementary file 1 [file cancers-15-03754-s001.zip]

Archive with 24 entries (23 files):
- Supplementary Materials/
- __MACOSX/._Supplementary Materials
- Supplementary Materials/.DS_Store
- __MACOSX/Supplementary Materials/._.DS_Store
- Supplementary Materials/~$PPLEMENTARY MATERIALS.docx
- __MACOSX/Supplementary Materials/._~$PPLEMENTARY MATERIALS.docx
- Supplementary Materials/Table_S3.docx
- __MACOSX/Supplementary Materials/._Table_S3.docx
- Supplementary Materials/Figure_S3.pdf
- __MACOSX/Supplementary Materials/._Figure_S3.pdf
- Supplementary Materials/Table_S4.docx
- __MACOSX/Supplementary Materials/._Table_S4.docx
- Supplementary Materials/Figure_S2.pdf
- __MACOSX/Supplementary Materials/._Figure_S2.pdf
- Supplementary Materials/Tables_S1_and_S2.docx
- __MACOSX/Supplementary Materials/._Tables_S1_and_S2.docx
- Supplementary Materials/Figure_S1.pdf
- __MACOSX/Supplementary Materials/._Figure_S1.pdf
- Supplementary Materials/Figure_S5.pdf
- __MACOSX/Supplementary Materials/._Figure_S5.pdf
- Supplementary Materials/Figure_S4.pdf
- __MACOSX/Supplementary Materials/._Figure_S4.pdf
- Supplementary Materials/Table_S5.docx
- __MACOSX/Supplementary Materials/._Table_S5.docx
